# Supplementary material for: Combined Liposome–Gold Nanoparticles from Honey: The Catalytic Effect of Cassyopea® Gold on the Thermal Isomerization of a Resonance-Activated Azobenzene
Source: Molecules. 2024 Aug 23;29(17):3998. doi: 10.3390/molecules29173998 (PMC11396676; doi:10.3390/molecules29173998)
Supplement: Supplementary file 1 [file molecules-29-03998-s001.zip]

Archive with 1 entries (1 files):
- ANGELINI_molecules-3143733-supplementary.pdf
